# Supplementary material for: Cost-Effectiveness of Hepatitis E Vaccination Strategies among Patients with Chronic Liver Diseases in China: A Model-Based Evaluation
Source: Vaccines (Basel). 2024 Sep 26;12(10):1101. doi: 10.3390/vaccines12101101 (PMC11511531; doi:10.3390/vaccines12101101)
Supplement: Supplementary file 1 [file vaccines-12-01101-s001.zip]

Archive with 7 entries (7 files):
- FigureS1.tif
- FigureS2.tif
- FigureS3.tif
- FigureS4.tif
- FigureS5.tif
- FigureS6.tif
- Supplementary Materials_20240911.pdf
